# Supplementary material for: STING Agonist-Induced Skin Inflammation Is Exacerbated with Prior Systemic Innate Immune Activation
Source: Int J Mol Sci. 2023 Feb 18;24(4):4128. doi: 10.3390/ijms24044128 (PMC9960435; doi:10.3390/ijms24044128)
Supplement: Supplementary file 1 [file ijms-24-04128-s001.zip]

Archive with 2 entries (2 files):
- Revised Pyclik et al_Supplementary DATA.pdf
- Supplementary Table S1.xlsx
